# Supplementary material for: Cargo-free particles divert neutrophil-platelet aggregates to reduce thromboinflammation
Source: Nat Commun. 2023 Apr 28;14:2462. doi: 10.1038/s41467-023-37990-z (PMC10144907; doi:10.1038/s41467-023-37990-z)
Supplement: Supplementary file 13 — Source data [file 41467_2023_37990_MOESM13_ESM.xlsx]

## Sheet: Figure 1b (top)
	Particle concentration	Platelet fold change over no-particle control (each value = 1 independent donor)					p-value
	106/mL	1.25	0.77	0.95	0.81	1.33	0.9976
	5x106/mL	0.67	0.91	0.68	0.8	0.87	0.034
	107/mL	0.74	0.58	0.29	0.73	0.74	< 0.0001
	5x107/mL	0.66	0.68	0.33	0.68	0.43	< 0.0001

## Sheet: Figure 1b (bottom)
	Particle concentration	Leukocyte fold change over no-particle control (each value = 1 independent donor)					p-value
	106/mL	0.98	0.85	0.79	0.95	0.77	0.5672
	5x106/mL	0.93	0.87	0.73	0.41	0.77	0.0479
	107/mL	0.52	0.78	0.39	0.28	0.68	< 0.0001
	5x107/mL	0.2	0.69	0.15	0.26	0.3	< 0.0001

## Sheet: Figure 1d
	Particle concentration	Platelet fold change over no-particle control (each value = 1 independent donor)					p-value
	106/mL	0.98	1.22	1.31	0.82	1.23	0.8773
	5x106/mL	0.97	1.5	1.14	0.85	1.75	0.2753
	107/mL	0.57	1.17	1.23	0.9	0.75	0.967
	5x107/mL	1.08	0.82	1.27	0.9	1.09	0.9988

## Sheet: Figure 1e (left)
	No blocking	IgG1 control	anti-E-selectin
	1.02	0.61	0.76
	0.98
	0.91	1.07	0.61
	1.09
	0.62	0.88	0.18
	1.38
	1.04	1.52	0.28
	0.96
	1.05	0.64	0.08
	0.95
			p-value
No blocking vs. IgG1 control			0.9224
No blocking vs. anti-E-selectin blocking			0.0015
IgG1 control vs. anti-E-selectin blocking			0.0104

## Sheet: Figure 1e (right)
	No blocking	IgG1 control	anti-E-selectin
	1.06	1.07	0.01
	0.94
	0.81	1.36	0
	1.19
	0.98	0.94	0.01
	1.02
	1.05	1.34	0.01
	0.95
	1.08	0.89	0
	0.92
			p-value
No blocking vs. IgG1 control			0.2443
No blocking vs. anti-E-selectin blocking			< 0.0001
IgG1 control vs. anti-E-selectin blocking			< 0.0001

## Sheet: Figure 2a (left)
	Particle concentration	Platelet fold change over no-particle control (each value = 1 independent donor)					p-value
	106/mL	0.87	0.47	1.34	1.17	1.14	> 0.9999
	5x106/mL	0.82	0.77	0.83	0.74	0.88	0.2184
	107/mL	0.16	0.68	0.81	0.77	0.37	0.0002
	5x107/mL	0.45	0.64	0.58	0.36	0.38	<0.0001

## Sheet: Figure 2a (right)
	Particle concentration	Leukocyte fold change over no-particle control (each value = 1 independent donor)					p-value
	106/mL	0.77	0.75	1.34	0.87	1	0.9415
	5x106/mL	0.39	0.68	0.95	0.64	0.69	0.0008
	107/mL	0.27	0.6	0.34	0.42	0.65	<0.0001
	5x107/mL	0.19	0.49	0.22	0.35	0.24	<0.0001

## Sheet: Figure 2b (left)
	Particle concentration	Platelet fold change over no-particle control (each value = 1 independent donor)					p-value
	107/mL	0.72	0.95	1.28	1.08	0.98	>0.9999
	5x107/mL	1.44	1.41	0.75	0.89	0.69	0.9909
	108/mL	1.19	0.82	0.88	0.71	0.59	0.2795
	5x108/mL	0.8	0.83	0.67	0.37	0.58	0.0013

## Sheet: Figure 2b (right)
	Particle concentration	Leukocyte fold change over no-particle control (each value = 1 independent donor)					p-value
	107/mL	0.98	1.07	1.32	1.1	0.98	0.8805
	5x107/mL	1.22	0.89	1.05	0.92	1.14	0.9905
	108/mL	1.01	0.87	0.99	0.58	0.68	0.3899
	5x108/mL	0.45	0.37	0.57	0.4	0.35	<0.0001

## Sheet: Figure 2c (left)
	Particle concentration	Platelet fold change over no-particle control (each value = 1 independent donor)					p-value
	5x107/mL	1.23	1.63	0.72	1.03	1.23	0.6582
	108/mL	0.47	1.87	0.96	1.1	1.26	0.8213
	5x108/mL	0.47	0.95	0.85	0.9	1.37	0.9441
	109/mL	1.2	1.16	0.92	0.79	1.15	0.9964

[truncated: 36 more sheets: Figure 2c (right), Figure 3a, Figure 3b, Figure 3c, Figure 3d, Figure 4c, Figure 4d, Figure 4e, Figure 4f, Figure 4g, Figure 5a, Figure 5b, Figure 5c, Figure 6a, Figure 6b, Figure 7a, Figure 7b, Figure 7c, Figure 7d, Supp Fig 2a …]
